# Supplementary material for: Escaping through virtual gaming—what is the association with emotional, social, and mental health? A systematic review
Source: Front Psychiatry. 2023 Nov 8;14:1257685. doi: 10.3389/fpsyt.2023.1257685 (PMC10663235; doi:10.3389/fpsyt.2023.1257685)
Supplement: Supplementary file 1 [file Table_1.XLSX]

## Sheet: Planilha1
Authors	Country	Sample Size	Group	Study Design	Escapism-related measure	Emotional/mental health-related measure	Observed effect
62	Australia	217	157 female (72.4%), 58 male (26.9%), 1 other/prefer not to say (0.5%), and 1 (0.5%) who failed to answer.	Cross-sectional	Motivations of Play in Online Games (MPOG).	Open questions.	Escapism was associated with negative gaming outcomes.
36	Taiwan	207	Female (n = 45, IGD = 15, No IGD = 30), Male (n = 162, IGD = 54, No IGD = 58)	Cross-sectional	Open questions.	Brief Coping Orientations to Problems Experienced (COPE); Coping by Gaming Questionnaire (CGQ); Resilience Scale (RS); Perceived Stress Scale (PSS); Center for Epidemiological Studies’ Depression Scale (CES-D).	Escapist motivation is the most significant motivational predictor of GD.
58	Netherlands	3348	T1 (education: 50% lower, 25% middle, and 25% high), The mean age was 13.3 (SD = 0.91), and 57% were boys at T1. T2 (74%; education: 54% lower, 31% middle, and 15% high).	Cross-sectional	Open questions.	Open questions.	Escapism symptoms might indicate underlying problem, but not problematic gaming.
45	Germany	1502	male (n = 805; 53.6%), female (n = 697; 46.4%) , age: 14-39	Cross-sectional	Open questions.	Internet Gaming Disorder Scale–Short-Form (IGDS9-SF).	Escapist motivation fully mediated association between Narcissism and Psychopathy and partialy mediated Machiavellianism and psychopathy.
57	Taiwan	508	58.8% were male and 41.7% were female, and their ages ranged from 16 to 47 years	Cross-sectional	Motivations of Play in Online Games (MPOG).	Open questions.	Escapist motivation significantly moderate loneliness and negative outcomes.
60	Italy	390	Participants’ages rangedfrom18to67years(M=28.28,SD=8.24),andthe samplewaspredominantlycomposedofmen(n=289, 74.10%).	Cross-sectional	Motives for Online Gaming Questionnaire (MOGQ).	Difficulties in Emotion Regulation Scale(DERS-18).	Escapist motivation in Emotion dysregulation individuals may strengthen PG.
42	Italy	202	124 (61.4%) men, aged between 18 and 48 years (M = 27.85, SD = 6.49). With respect to the educational level, 9.4% (n = 19) of the study sample had a junior high school certificate, 52.5% (n = 106) had a high school diploma, 22.3% (n = 45) had a bachelor’s degree, 11.9% (n = 24) had a master’s degree, and 4.0% (n = 8) had a specialist certificate or PhD.	Cross-sectional	Motives for Online Gaming Questionnaire (MOGQ).	Internet Gaming Disorder Scale-Short Form (IGDS9-SF).	Escapist motivation and gender were the strongest risk factors for IGD.
55	Belgium, Italy, United Kingdom, Luxembourg and Switzerland	273	273 participants (222 males) aged between 18 and 34 years (M = 21.54, SD = 3.02), who indicated playing between 1 and 40 h per week (M = 15.86, SD = 9.16)	Cross-sectional	Motives for Online Gaming Questionnaire (MOGQ).	Addiction-Engagement Questionnaire (AEQ)	Escapist motivation individuals had a more pronounced positive implicit attitude toward virtual environments.
88	Switzerland	696	696 respondents (648 males). The mean age was 25.83 years (SD = 7.36, range: 13–54)	Cross-sectional	Open questions.	Interview.	Escapist motivation significantly predicted game addiction.
94	Japan	164	Our target respondents were first- and second-year Department of Finance and Marketing Research, Universidad Autónoma de Madrid, Madrid, Spain. business major students from five large universities in the greater Tokyo area. Seventy-eight percent of the respondents were male and 22% were female; 95% were between the ages of 18 and 25.	Cross-sectional	Open questions.	Interview.	Escapism as a measure of experiential value for the sipositio to online mobile gaming.
16	Finland	1022	The study participants were Finnish residents aged 18–75 years (n = 1530) who responded to a longitudinal survey conducted in three parts. Data were collected for the first time point (T1) in April 2021; the first follow-up survey (at Time 2, T2) took place in October–November 2021, with a response rate of 78% (n = 1200), and the second follow-up survey (at Time 3, T3) took place in April–May 202…	Cross-sectional	Motivations of Play in Online Games (MPOG).	Compulsive Internet Use Scale (CIUS); Internet Gaming Disorder Test (IGDT); Problem Gambling Severity Index (PGSI).	Escapist motivation had strong and independent within-person effects on excessive gambling, excessive gaming, and excessive internet use.
12	Australia	186	Healthy individuals (81.8% male) aged 18-58 (M= 24.1)	Cross-sectional	Motives for Online Gaming Questionnaire (MOGQ).	Metacognitions about Desire Thinking Questionnaire (MDTQ).	Escapist motivation is positively associated with positive metacognitions about desire thinking.
53	Australia	2261	Healthy individuals (88.7% male) aged 18–64 (M= 23.7).	Cross-sectional	Motivations of Play in Online Games (MPOG).	The Problematic Video Game Playing Test (PVGT); Depression Subscale of The Depression, Anxiety and Stress Scale (DASS-21); Social Interaction Anxiety Scale (SIAS); and Social Phobia Scale (SPS); The University of California, Los Angeles Loneliness Scale Revised (ULCA); The Video Game Uses and Gratification Instrument (VGUGS).	Escapist motivation positively predicts all measures related to stress; Escapism significantly mediated the relationship between social anxiety and problem with video game use.
35	UK, USA and Canada	194	Healthy players (age: M= 32; SD 7.8), and disabled players (age: M= 24; SD 8.2)	Cross-sectional	Interview.	Interview.	Players with disabilities describe the gaming experience as an effective way to escape the difficulties arising from their disability.
80	Spain	430	MMORPG players (45.1% males) aged 16-45 (M= 26.7)	Cross-sectional	Motivations of Play in Online Games (MPOG).	Interview.	Escapist motivation as one of the reasons to play MMORPG.
77	Poland	1056	healthy gamers (93.3% male) aged 12-49 (M= 18.6)	Cross-sectional	Motivations of Play in Online Games (MPOG).	Steen Happiness Index (SHI); Perceived Game Realism Scale (PGRS).	Escapist motivation was positively associatted with game realism beliefs and time playing MMORPGs.
83	Belgium, France and Switzerland	690	World of Warcraft players (male 87.1%) aged 18-66 years (M = 26.2)	Prospective observational study	Motivations of Play in Online Games (MPOG).	Internet Addiction Test (IAT).	Escapist motivation was positively associated with playing time and addictive gaming behavior.
19	Taiwan	1785	Online players (male 77.8%), aged 19-30 years	Cross-sectional	Open questions.	Open questions.	Escapism was positively predicted by autonomy and competence frustrations; Escapism significantly mediates real-world frustration and continued playing intention.
6	Poland	189	Adult players with autism spectrum conditions (male = 26.4%), aged (M = 27.5)	Cross-sectional	Gaming Motivation Scale (GAMS).	Autistic Burnout Scale (AASPIRE); Positive and Negative Affect Schedule (PANAS); Temporal Experience of Pleasure Scale (TEPS).	Self-suppression Escapism was predicted by introjected regulation, positive and negative affect, and hedonic tone; Self-expansion Escapism was predicted by identified and integrated gaming motivations, hedonic tone, and positive affect.
79	Sweden	201	Forum users; (Male 91.5%), age (M= 22.6 years) (SD = 7.99).	Cross-sectional	Motivations To Play Inventory (MTPI).	Satisfaction With Life Scale (SWLS); A short version of the Clinical Outcomes in Routine Evaluation-Outcome Measure (CORE-OM).	Escapist motivation had a stronger relationship to symptoms of Internet addiction, psychological distress, and life satisfaction than other variables and other more positive motivations to play.
85	Netherlands	265	175 players; 189 males and 76 females with an average age of 21 years (SD = 6.5 years)	Cross-sectional	Gaming Motivation Scale (GAMS).	The Problem Video Game Playing Questionnaire (PVP).	Escapist motivation is a good predictor of problematic gaming.
52	Hungary	4284	Hungarian-speaking gamers; (Male= 89.89%); Age (M=23.08) (SD= 6.57) (range 14-58)	Cross-sectional	Motives for Online Gaming Questionnaire (MOGQ).	Brief Symptom Inventory (BSI); Gaming Disorder Test (IGDT-10).	Escapist motivation significantly mediated psychiatric distress and GD.
63	Croatia	509	young adult (M = 23.14, SD = 4.66) video game players from Croatia	Cross-sectional	Motives for Online Gaming Questionnaire (MOGQ).	Internet Gaming Disorder Scale (IGDS9); Self-Concept Clarity Scale (SCC).	Escapist motivation significantly mediated self-concept clarity and PG.
65	United States, India and United Kingdom	1004	English-speaking gamers from the USA, India, and UK were recruited online on gaming forums. American (N = 405, minimum age = 16 years, maximum age = 70 years, 62% males). Indian (N = 336, minimum age = 16 years, maximum age = 69 years, 67.6% males). British ((N = 272, minimum age = 16 years, maximum age = 70 years, 50.7% males)	Cross-sectional	Internet Gaming Disorder Scale–Short-Form (IGDS9-SF).	Internet Gaming Disorder Scale–Short-Form (IGDS9-SF).	Escapism was significantly associated with daily activities’ impairment related to gaming.
86	South Korea	524	college students, who comprise a high proportion of online gamers in Korea. (47.6% were male; 42.3% were 20 or under, 43.9% were between 21 and 24 years, and 13.8% were 25 or over)	Cross-sectional	Open questions.	Ten Item Personality Inventory (TIPI).	Escapist motivation was significantly associated with online game playing.
8	Malaysia	290	Students from three Malasya's Universities ( participants enrolled in the foundational and undergraduate degree programs, aged 18–25 years, actively engaged in esports gaming brands , and playing at least on a weekly basis).	Cross-sectional	Open questions.	Open questions.	Escapist motivation was not associated with esports engagement.
87	Singapore	161	students who reported having MMO gaming experiences from two Singapore secondary schools	Cross-sectional	Open questions.	Open questions.	Escapist motivation was significanlty associated wit PG.
84	United States	324	college students at a large Midwestern university in the United States ( 66 percent reported having played SNG before; 57.5 percent were men; average age was 20.77, ranging from 17 to 33)	Cross-sectional	Open questions.	Open questions.	Escapist motivation was significantly associated with self-expression the pursue to make good impressions on others.
69	USA	119	119 adults (16 women), half of whom had a previous diagnosis of ASD, ypically developing (TD) adults. Age ASD 20.4, age TD 20.5	Prospective observational study	Open questions.	Open questions.	Escapist motivation was significantly higher in the ASD group as compared to control group.
93	Sweden	23	young adults; online gamers	Cross-sectional	Interview.	Interview.	Escapism motived by social reasons, provides gamers with an experience in which "flow" can be obtained and serves as a "hallucination of the real".
25	United Arab Emirates and Canada	300	participants ranged from 18 years to 74 years old	Cross-sectional	Interview.	Interview.	Escapist motivation significantly predict mental health.
1	Germany	2909	Internet Gaming Disorder (IGD), Women: 2725; men: 135; non-binary: 49 - mean age of 31.1 ± 8.9 years	Cross-sectional	Motives for Online Gaming Questionnaire (MOGQ).	Brief Symptom Inventory (BSI-18).	Escapist motivation was significanlty associated with IGD.
23	USA	10	Age mean of 16.60	Cross-sectional	Interview.	Transgender Congruence Scale (TCS).	Escapism through online gaming and video game avatar can promote gender-affirmation and exploration in Transgender and gender diverse adolescents.
5	USA	480	participants who were unemployed and resided within the United States (age mean 34.23 years old, female (n = 244) male (n = 152))	Cross-sectional	Open questions.	Open questions.	Escapism throught video game promote the sense of control in unemployed workers.
37	109 different countries	13464	Healthy individuals	Cross-sectional	Open questions.	Satisfaction With Life Scale (SWLS); General Anxiety Disorder-7 (GAD-7); Social Phobia Scale (SPS).	Escapist motivation significantly predict mental health.
28	Italy	330	Players; (257 males, 69 females, 4 non-binary); Age (range from 18 - more than 65) (37.9% between 27 and 35 years old)	Cross-sectional	Motivations To Play Inventory (MTPI).	Open questions.	Escapist motivation could yield a isruption of temporal routines, perception of drain of energy, damage in household relationship, and increase players’ sedentariness.

## Sheet: Planilha2
Authors	Country	Sample Size	Group	Study Design	Escapism-related measure	Emotional/mental health-related measure	Observed effect
(Bowditch, Chapman and Naweed, 2018)	Australia	217	157 female (72.4%), 58 male (26.9%), 1 other/prefer not to say (0.5%), and 1 (0.5%) who failed to answer.	Cross-sectional	Motivations of Play in Online Games (MPOG).	Open questions.	Escapism was associated with negative gaming outcomes.
(Lin et al., 2021)	Taiwan	207	Female (n = 45, IGD = 15, No IGD = 30), Male (n = 162, IGD = 54, No IGD = 58)	Cross-sectional	Open questions.	Brief Coping Orientations to Problems Experienced (COPE); Coping by Gaming Questionnaire (CGQ); Resilience Scale (RS); Perceived Stress Scale (PSS); Center for Epidemiological Studies’ Depression Scale (CES-D).	Escapist motivation is the most significant motivational predictor of GD.
(Peeters et al., 2019)	Netherlands	3348	T1 (education: 50% lower, 25% middle, and 25% high), The mean age was 13.3 (SD = 0.91), and 57% were boys at T1. T2 (74%; education: 54% lower, 31% middle, and 15% high).	Cross-sectional	Open questions.	Open questions.	Escapism symptoms might indicate underlying problems, but not problematic gaming.
(Tang, Reer and Quandt, 2020)	Germany	1502	male (n = 805; 53.6%), female (n = 697; 46.4%) , age: 14-39	Cross-sectional	Open questions.	Internet Gaming Disorder Scale–Short-Form (IGDS9-SF).	Escapist motivation fully mediated association between Narcissism and Psychopathy and partially mediated Machiavellianism and psychopathy.
(Chen and Chang, 2019)	Taiwan	508	58.8% were male and 41.7% were female, and their ages ranged from 16 to 47 years	Cross-sectional	Motivations of Play in Online Games (MPOG).	Open questions.	Escapist motivation significantly moderate loneliness and negative outcomes.
(Blasi et al., 2019)	Italy	390	Participants’ages Ages ranged from 18 to 67 years (M=28.28,SD=8.24),and the sample was predominantly composed of men (n=289, 74.10%).	Cross-sectional	Motives for Online Gaming Questionnaire (MOGQ).	Difficulties in Emotion Regulation Scale(DERS-18).	Escapist motivation in Emotion dysregulation individuals may strengthen PG.
(Biolcati, Pupi and Mancini, 2021)	Italy	202	124 (61.4%) men, aged between 18 and 48 years (M = 27.85, SD = 6.49). With respect to the educational level, 9.4% (n = 19) of the study sample had a junior high school certificate, 52.5% (n = 106) had a high school diploma, 22.3% (n = 45) had a bachelor’s degree, 11.9% (n = 24) had a master’s degree, and 4.0% (n = 8) had a specialist certificate or PhD.	Cross-sectional	Motives for Online Gaming Questionnaire (MOGQ).	Internet Gaming Disorder Scale-Short Form (IGDS9-SF).	Escapist motivation and gender were the strongest risk factors for IGD.
(Deleuze et al., 2019)	Belgium, Italy, United Kingdom, Luxembourg and Switzerland	273	273 participants (222 males) aged between 18 and 34 years (M = 21.54, SD = 3.02), who indicated playing between 1 and 40 h per week (M = 15.86, SD = 9.16)	Cross-sectional	Motives for Online Gaming Questionnaire (MOGQ).	Addiction-Engagement Questionnaire (AEQ)	Escapist motivation individuals had a more pronounced positive implicit attitude toward virtual environments.
(Zanetta Dauriat et al., 2011a)	Switzerland	696	696 respondents (648 males). The mean age was 25.83 years (SD = 7.36, range: 13–54)	Cross-sectional	Open questions.	Interview.	Escapist motivation significantly predicted game addiction.
(Okazaki, 2008)	Japan	164	Our target respondents were first- and second-year	Cross-sectional	Open questions.	Interview.	Escapism as a measure of experiential value for the disposition to online mobile gaming.
			Department of Finance and Marketing Research, Universidad Autónoma de Madrid, Madrid, Spain.
			business major students from five large universities in the
			greater Tokyo area. Seventy-eight percent of the respondents were male and 22%
			were female; 95% were between the ages of 18 and 25.
(Jouhki et al., 2022)	Finland	1022	The study participants were Finnish residents aged 18–75 years (n = 1530) who responded to a longitudinal survey conducted in three parts. Data were collected for the first time point (T1) in April 2021; the first follow-up survey (at Time 2, T2) took place in October–November 2021, with a response rate of 78% (n = 1200), and the second follow-up survey (at Time 3, T3) took place in April–May 202…	Cross-sectional	Motivations of Play in Online Games (MPOG).	Compulsive Internet Use Scale (CIUS); Internet Gaming Disorder Test (IGDT); Problem Gambling Severity Index (PGSI).	Escapist motivation had strong and independent within-person effects on excessive gambling, excessive gaming, and excessive internet use.
(Bonner et al., 2022)	Australia	186	Healthy individuals (81.8% male) aged 18-58 (M= 24.1)	Cross-sectional	Motives for Online Gaming Questionnaire (MOGQ).	Metacognitions about Desire Thinking Questionnaire (MDTQ).	Escapist motivation is positively associated with positive metacognitions about desire thinking.
(Maroney et al., 2019)	Australia	2261	Healthy individuals (88.7% male) aged 18–64 (M= 23.7).	Cross-sectional	Motivations of Play in Online Games (MPOG).	The Problematic Video Game Playing Test (PVGT); Depression Subscale of The Depression, Anxiety and Stress Scale (DASS-21); Social Interaction Anxiety Scale (SIAS); and Social Phobia Scale (SPS); The University of California, Los Angeles Loneliness Scale Revised (ULCA); The Video Game Uses and Gratification Instrument (VGUGS).	Escapist motivation positively predicts all measures related to stress; Escapism significantly mediated the relationship between social anxiety and problems with virtual game use.
(Cairns et al., 2021)	UK, USA and Canada	194	Healthy players (age: M= 32; SD 7.8), and disabled players (age: M= 24; SD 8.2)	Cross-sectional	Interview.	Interview.	Players with disabilities describe the gaming experience as an effective way to escape the difficulties arising from their disability.
(Fuster et al., 2013)	Spain	430	MMORPG players (45.1% males) aged 16-45 (M= 26.7)	Cross-sectional	Motivations of Play in Online Games (MPOG).	Interview.	Escapist motivation as one of the reasons to play MMORPG.
(Kaczmarek and Drążkowski, 2014)	Poland	1056	healthy gamers (93.3% male) aged 12-49 (M= 18.6)	Cross-sectional	Motivations of Play in Online Games (MPOG).	Steen Happiness Index (SHI); Perceived Game Realism Scale (PGRS).	Escapist motivation was positively associated with game realism beliefs and time playing MMORPGs.
(Billieux et al., 2013)	Belgium, France and Switzerland	690	World of Warcraft players (male 87.1%) aged 18-66 years (M = 26.2)	Prospective observational study	Motivations of Play in Online Games (MPOG).	Internet Addiction Test (IAT).	Escapist motivation was positively associated with playing time and addictive gaming behavior.
(Liao et al., 2022)	Taiwan	1785	Online players (male 77.8%), aged 19-30 years	Cross-sectional	Open questions.	Open questions.	Escapism was positively predicted by autonomy and competence frustrations; Escapism significantly mediates real-world frustration and continued playing intention.
(Pyszkowska et al., 2023)	Poland	189	Adult players with autism spectrum conditions (male = 26.4%), aged (M = 27.5)	Cross-sectional	Gaming Motivation Scale (GAMS).	Autistic Burnout Scale (AASPIRE); Positive and Negative Affect Schedule (PANAS); Temporal Experience of Pleasure Scale (TEPS).	Self-suppression Escapism was predicted by introjected regulation, positive and negative affect, and hedonic tone; Self-expansion Escapism was predicted by identified and integrated gaming motivations, hedonic
							tone, and positive affect.
(Hagström and Kaldo, 2014)	Sweden	201	Forum users; (Male 91.5%), age (M= 22.6 years) (SD = 7.99).	Cross-sectional	Motivations To Play Inventory (MTPI).	Satisfaction With Life Scale (SWLS); A short version of the Clinical Outcomes in Routine Evaluation-Outcome Measure (CORE-OM).	Escapist motivation had a stronger relationship to symptoms of Internet addiction, psychological distress, and life satisfaction than other variables and other more positive motivations to play.
(Kuss, Louws and Wiers, 2012)	Netherlands	265	175 players; 189 males and 76 females with an average age of 21 years (SD = 6.5 years)	Cross-sectional	Gaming Motivation Scale (GAMS).	The Problem Video Game Playing Questionnaire (PVP).	Escapist motivation is a good predictor of problematic gaming.
(Bányai et al., 2019)	Hungary	4284	Hungarian-speaking gamers; (Male= 89.89%); Age (M=23.08) (SD= 6.57) (range 14-58)	Cross-sectional	Motives for Online Gaming Questionnaire (MOGQ).	Brief Symptom Inventory (BSI); Gaming Disorder Test (IGDT-10).	Escapist motivation significantly mediated psychiatric distress and GD.
(Šporčić and Glavak-Tkalić, 2018)	Croatia	509	young adult (M = 23.14, SD = 4.66) virtual game players from Croatia	Cross-sectional	Motives for Online Gaming Questionnaire (MOGQ).	Internet Gaming Disorder Scale (IGDS9); Self-Concept Clarity Scale (SCC).	Escapist motivation significantly mediated self-concept clarity and PG.
(Pontes, Stavropoulos and Griffiths, 2017)	United States, India and United Kingdom	1004	English-speaking gamers from the USA, India, and UK were recruited online on gaming forums. American (N = 405, minimum age = 16 years, maximum age = 70 years, 62% males). Indian (N = 336, minimum age = 16 years,	Cross-sectional	Internet Gaming Disorder Scale–Short-Form (IGDS9-SF).	Internet Gaming Disorder Scale–Short-Form (IGDS9-SF).	Escapism was significantly associated with daily activities’ impairment related to gaming.
			maximum age = 69 years, 67.6% males). British ((N = 272, minimum age = 16 years, maximum age = 70 years, 50.7% males)
(Park, Song and Teng, 2011)	South Korea	524	college students, who comprise a high proportion of online gamers in Korea. (47.6% were male; 42.3% were 20 or under, 43.9% were between 21 and 24 years, and 13.8% were 25 or over)	Cross-sectional	Open questions.	Ten Item Personality Inventory (TIPI).	Escapist motivation was significantly associated with online game playing.
(Zaib Abbasi et al., 2023)	Malaysia	290	Students from three Malaysia's Universities ( participants enrolled in the foundational and undergraduate degree programs, aged 18–25 years, actively engaged in esports gaming brands , and playing at least on a weekly basis).	Cross-sectional	Open questions.	Open questions.	Escapist motivation was not associated with esports engagement.
(Li, Liau and Khoo, 2011)	Singapore	161	students who reported having MMO gaming experiences from two Singapore secondary schools	Cross-sectional	Open questions.	Open questions.	Escapist motivation was significantly associated with PG.
(Lee, Lee and Choi, 2012)	United States	324	college students at a large Midwestern university in the United States ( 66 percent reported having played SNG before; 57.5 percent were men; average age was 20.77, ranging from 17 to 33)	Cross-sectional	Open questions.	Open questions.	Escapist motivation was significantly associated with self-expression and the pursuit to make good impressions on others.
(Engelhardt, Mazurek and Hilgard, 2017)	USA	119	119 adults (16 women), half of whom had a previous diagnosis of ASD, ypically developing (TD) adults. Age ASD 20.4, age TD 20.5	Prospective observational study	Open questions.	Open questions.	Escapist motivation was significantly higher in the ASD group as compared to the control group.
(Frostling-Henningsson, 2009)	Sweden	23	young adults; online gamers	Cross-sectional	Interview.	Interview.	Escapism motivated by social reasons, provides gamers with an experience in which "flow" can be obtained and serves as a "hallucination of the real".
(Alimamy, Shin and Nadeem, 2022)	United Arab Emirates and Canada	300	participants ranged from 18 years to 74 years old	Cross-sectional	Interview.	Interview.	Escapist motivation significantly predicts mental health.
(Wischert-Zielke and Barke, 2023)	Germany	2909	Internet Gaming Disorder (IGD), Women: 2725; men: 135; non-binary: 49 - mean age of 31.1 ± 8.9 years	Cross-sectional	Motives for Online Gaming Questionnaire (MOGQ).	Brief Symptom Inventory (BSI-18).	Escapist motivation was significantly associated with IGD.
(McKenna et al., 2022)	USA	10	Age mean of 16.60	Cross-sectional	Interview.	Transgender Congruence Scale (TCS).	Escapism through online gaming and virtual game avatar can promote gender-affirmation and exploration in Transgender and gender diverse adolescents.
(Lee and Chen, 2023)	USA	480	participants who were unemployed and resided within the United States (age mean 34.23 years old, female (n = 244) male (n = 152))	Cross-sectional	Open questions.	Open questions.	Escapism through virtual games promotes the sense of control in unemployed workers.
(Sauter, Braun and Mack, 2021)	109 different countries	13464	Healthy individuals	Cross-sectional	Open questions.	Satisfaction With Life Scale (SWLS); General Anxiety Disorder-7 (GAD-7); Social Phobia Scale (SPS).	Escapist motivation significantly predicts mental health.
(Boldi, Rapp and Tirassa, 2022)	Italy	330	Players; (257 males, 69 females, 4 non-binary); Age (range from 18 - more than 65) (37.9% between 27 and 35 years old)	Cross-sectional	Motivations To Play Inventory (MTPI).	Open questions.	Escapist motivation could yield a disruption of temporal routines, perception of drain of energy, damage in household relationship, and increase players’ sedentariness.
