# Supplementary material for: Escaping through virtual gaming—what is the association with emotional, social, and mental health? A systematic review
Source: Front Psychiatry. 2023 Nov 8;14:1257685. doi: 10.3389/fpsyt.2023.1257685 (PMC10663235; doi:10.3389/fpsyt.2023.1257685)
Supplement: Supplementary file 2 [file Table_2.XLSX]

## Sheet: Planilha1
Authors	Escapism-related measure	Example
(Lin et al., 2021)	Assessment of escapism based on what the participant responded during the interview	I’ve been playing games to make myself feel better. / I’ve been playing gaming to help me get through the difficult times. / I’ve been playing gaming to think about the problems less.
(Tang, Reer and Quandt, 2020)	Open questions.	For what reasons do you use digital games (computer or video games)? How much do you agree with the following statements? I want to "be someone else." or "slip into very different roles." or "immerse into another world."
(Zanetta Dauriat et al., 2011a)	Assessment of escapism based on what the participant responded during the interview	The motivations to play were assessed with the question, ‘What importance do you give to the following aspects of the game?’ in regard to 14 items (Table 2)
(Okazaki, 2008)	Measure based on a 35- items questionnaire.	The article did not include the questionnaire, and it was not possible to retrieve any of the questions that were used in the questionnaire, nor to determine the number of questions related to the topic of 'escapism'
(Cairns et al., 2021)	Interview.	“Why is gaming important to you?” and “Why is gaming important to community?”.
(Liao et al., 2022)	Open questions.	Measuring game escapism by developing four items based on descriptions of game escapism in Warmelink et al. (2009). “Playing this game can delay my encounters with real-world affairs.”and "Playing this game lets me take a break from heavy real-world affairs." and "Playing this game can distance me from real-world affairs." and "Playing this game can relax me despite complex real-world affairs."
(Park, Song and Teng, 2011)	A questionnaire based on previous scales and interviews with a subset of the sample	Questions about motivation for playing online games "To escape from the burden of study./To escape from daily life./To forget complicated things./ To take my anger out on."
(Zaib Abbasi et al., 2023)	Measure based on previous scales. Assesment by questionnaire about playful- consumption experiences.	Playing gets me away from the reality./Playing gets me away from the problems and pressures./Playing helps me escape from things that are unpleasant and worrying./Playing makes me feel like I am in a different world of reality.
(Li, Liau and Khoo, 2011)	The selves questionnaire that measure actual-ideal self discrepancies. They were asked to rate on a sixpoint scale about how much they would like to change from the actual trait to the ideal trait	I often play to avoid thinking about some of my real-life problems or worries./I play to escape from the real world.
(Lee, Lee and Choi, 2012)	Measure based on previous studies. Participants indicated their level of agreement or disagreement with each of the items	Because playing it gives me something to occupy my time./When I have nothing better to do./When I am bored./Because playing it passes the time away./So I can get away from what I am doing./So I can forget about school, work or other things.
(Engelhardt, Mazurek and Hilgard, 2017)	Measure based on previous scale. Partcipants rated each item on a 1-5 scale	Games calm me down when I'm feeling nervous./I like to do something that I could not normally do in real life through a video game./I play video games because they let me do things I can't do in real life./I play video games to keep my mind off my problems./I play video games because it allows me to escape real life./Video games allow me to escape from the problems associated with everyday life.
(McKenna et al., 2022)	A interview based on a guide designed by the authors with open ended question.	The interview had amedian time of completion being 35 minutes. how avatar creation and gender identity development may have impacted one another./how participants’ avatars have changed over time./how avatar creation may have helped with social transitioning.
(Lee and Chen, 2023)	Questionnaire based on previous studies. Participants were asked to report their feelings while playing video games on a 7-point scale.	I play games to escape from reality./I play games to forget about troubles./I play games to avoid bad feelings.
(Sauter, Braun and Mack, 2021)	Assesment of the motivation for play.	Forced-choice answers included ‘‘Having fun,’’ ‘‘Improving,’’ ‘‘Relaxing,’’ ‘‘Winning,’’ and ‘‘Other.’’ "Other" was divide into two options, "Distraction" and "Mix of reasons". Distraction" was used as a escapism synonym
